# Supplementary material for: Synergistic DES–Microwave Fractionation of Agri-Food Biomasses in a Zero-Waste Perspective
Source: Molecules. 2025 Sep 2;30(17):3588. doi: 10.3390/molecules30173588 (PMC12430255; doi:10.3390/molecules30173588)
Supplement: Supplementary file 1 [file molecules-30-03588-s001.zip]

Archive with 1 entries (1 files):
- molecules-3790211-supplementary .pdf
